# Supplementary material for: Nitrogen-Doped Porous Carbon Materials Derived from Graphene Oxide/Melamine Resin Composites for CO2 Adsorption
Source: Molecules. 2021 Aug 31;26(17):5293. doi: 10.3390/molecules26175293 (PMC8434559; doi:10.3390/molecules26175293)
Supplement: Supplementary file 1 [file molecules-26-05293-s001.zip]

Archive with 1 entries (1 files):
- molecules-1328990-supplementary.pdf
